# Supplementary material for: The Impact of Oncogenic Viruses on Cancer Development: A Narrative Review
Source: Biology (Basel). 2025 Jul 1;14(7):797. doi: 10.3390/biology14070797 (PMC12292244; doi:10.3390/biology14070797)
Supplement: Supplementary file 1 [file biology-14-00797-s001.zip]

Archive with 1 entries (1 files):
- biology-3689522-supplementary.pdf
